# Supplementary material for: Artificial Intelligence in the Detection of Papilledema: A Systematic Review
Source: J Clin Med. 2026 Jun 23;15(13):4878. doi: 10.3390/jcm15134878 (PMC13361237; doi:10.3390/jcm15134878)
Supplement: Supplementary file 1 [file jcm-15-04878-s001.zip]

Archive with 1 entries (1 files):
- jcm-4364666-supplementary.pdf
